# Supplementary material for: Hair cortisol varies with season and lifestyle and relates to human interactions in German shepherd dogs
Source: Sci Rep. 2016 Jan 21;6:19631. doi: 10.1038/srep19631 (PMC4726137; doi:10.1038/srep19631)
Supplement: Supplementary Information [file srep19631-s1.xls]

## Sheet: Sheet1
Supplementary data										Training sessions during the last 3 months:									Additional questions in September:
Hair cortisol varies with season and lifestyle and relates to human interactions in German shepherd dogs										0=0 sessions, 1=1-6 sessions,									0 translates into “do not agree” and
LSV Roth, Å Faresjö, E Theodorsson & P Jensen									Lifestyle:	2=7-15 sessions, 3=16 or more sessions									4 into “totally agree”
				outlier in yellow					1_companion
									2_competing				C-BARQ:					Add. Questions:
Dog no.	Female_Male	Age_year	Jan_chest_pg/mg	Jan_neck_pg/mg	Jan_neckguardhair_pg/mg	Jan_neckwool_pg/mg	May_neckguardhair_pg/mg	Sep_neckguardhair_pg/mg	3_work	Jan_training	May_training	Sep_training	(Sep only)	Stranger-directed aggr.	Dog-directed-aggr.	Chasing	Non-social fear	(Sep only)	purpose_companion_dog	play-often	reward_treat/toy
1	F	5	11.8299	13.0179	9.34091		19.1712	11.4194	1	3	1	3		0.6	2.25	2.25	0		0	3	3
2	M	1	5.15206	7.69634	4.76866	4.70455	4.5	10.9846	1	2	2	3		0	0	1.75	0		2	4	4
3	F	1	4.05676	20.5112	26.6024		5.875	7.88889	1	0	2	3		0	0	1	0		4	4	4
4	M	6.5	10.2657	8.82813	9.39759		9.65493	6.09091	2	3	3	3		0	0.75	3	0		4	4	4
5	M	5	8.0226	13.0203	5.52273	8.27083	5.02817	3.33582	1	0	3	3		0	1	1.25	0.666667		4	4	3
6	F	1	6.92881	8.31294	5.57812		4.25373	7.47917	1	2	1	3		0	0	2.25	0.5		4	2	4
7	F	4.5	12.5211	10.9318	10.0658		6.8125	9.69048	1	2	3	3		0.1	1	0.75	0.333333		2	3	4
8	M	0.3	14.1974	31.1268	37.65		6.99296		1	0	2
9	M	11	28.8503	26.9231	42.4167		5.80986	8.85484	1	0	0	0		1	2	1	0.666667		4	3	4
10	M	6.5	33.5393	8.78906	9.66867	14.9833	6.375	9.06338	1	2	1	2		1.5	2	2	0.666667		4	4	4
11	F	6	10.1175	14.5329	7.12048		5.91304	6.31579	1	2	1	3		0	2.25	3	0.166667		4	2	4
12	F	1	9.28571	13.3192	11.8883		7.04167	9.7381	1	2	2	3		0.2	0	2.75	0.666667		3	3	4
13	M	1	6.89114	8.17669	7.46471	6.76705	5.3662	7	1	2	3	3		0.2	2.5	3	0		2	4	4
14	F	2	11.9856	15.2482	10.3929		9.29167	8.4	2	3	3	3		0.1	2.25	3	0		2	4	4
15	M	0.3	20.232	22.381	44.55		5.43478	9.5597	1	0	3	2		0	0	0.25	0.5		2	3	4
16	F	0.3	19.6678	34.911	36		6.08571	8.28947	1	0	3	3		0	0	3	0.333333		2	4	4
17	M	5.5	22.9621	24.2	18.5054	19.1357	24.5786	12.7394	2	3	3	3		1.7	1.75	2	0		3	3	4
18	F	3	10.0166	17.0334	13.2462		8.56522		2	2
19	M	2	26.6458	26.33	35.9423		12.6127		2	2
20	M	0.4	12.9855	15.3454	15.975		8.76761		2	1
21	F	3	15.6667	15.342	8.87324	13.6842			1	0
22	F	1	13.7722	11.2639	8.80263				1	0
23	F	2	11.6348	13.7719	11.1792		7.31507		2	1	2
24	M	5	9.73636	18.5506	11.5935		8.52083		2	1	2
25	F	4.5	10.5386	13.8021	26.175		6.65753	18.7609	2	3	3	3		0.6	1.25	0.5	0		2	2	3
26	M	4	60.5925	173.439	156		17.0915	16.8421	2	3	1	3		0.2	1	0.5	0.333333		2	3	2
27	F	6.5	101.167	124.392	75.2838		13.9929	18.3636	2	1	2	3		0.1	1	0.75	0		4	2	3
28	F	1.5	372.811	166.1	168.452	77.8182	22.3125	15.2647	2	3	3	3		0.3	1	0.75	0		3	3	3
29	F	4	13.8993	14.467	13.1104		8.80435	9.04412	2	3	3	3		0.2	1.25	0	0		0	1	2
30	F	7	14.1964	16.9364	9.15341		7.19565	12.0703	2	3	3	3		0	0.25	0	0		0	1	4
31	M	4	46.6726	50.1048	36.9167		9.34932	15.775	2	3	3	2		0.2	0.5	0.75	0		2	3	4
32	F	0.4	30.9309	31.5106	33.0577		17.0753	27.4648	2	0	2	3		0.7	1.25	1.5	0		1	2	4
33	M	7	22.7907	38.2149	22.6985		13.4167	14.1857	3	2	2	2		0.4	2.25	0	0.333333		0	0	1
34	M	7	10.7542	12.1907	7.23529		6.20833	8.95455	3	3	2	2		2.2	2.75	0	0		0	2	3
35	F	5	9.1791	11.0392	6.68182		6.42254	9.68182	1	0	0	0		0.8	4	2.5	0.333333		4	2	2
36	M	3	10.1786	10.7581	8.14737	10.1333	5.71233	16.5923	3	3	3	2		0.8	2.25	1.5	0		0	3	3
37	M	3.5	13.082	22.6855	13.7744		9.41304		3	3	3
38	M	3.5	11.9947	17.0652	11.8421		11.2929	8.93662	3	3	2	3		0.4	3	1.75	0.166667		2	4	4
39	F	7.5	17.3469	14.3436	10.7561	15.8438	8.4507	11.6695	3	3	2	2		0.2	1.25	2	0.5		0	3	3
40	F	5	6.43599	10.6869	8.42958		6.9375	10.875	3	3	3	3		0.3	1	2.25	0.333333		0	2	2
41	F	4	9.85927	12.2643	8.18	11.2778	12.6164	12.3643	3	3	3
42	M	4	10.5298	11.5514	8.11364		5.79167	19.2	3	3	2
43	M	4	9.13174	10.7109	8.21212		4.08696	10.4434	3	3	3	2		0.6	0.75	0.75	0.166667		0	3	2
44	M	4	130.233	591.151	508.78		30.1056	539.139	3	3	3			0	2	1.5	0.5		0	3	4
45	M	5	12.1014	14.6739	14.0342		11.1045	16.7857	3	3	3			0.3	3	1.25	0.166667		0	2	3
46	M	5	5.86592	7.92188	8.70732		5.46429	9.5	3	3	3	3		0	2.75	1.75	0		2	3	4
47	F	4	9.73479	15.3763	13.0769		10.5	9.73684	3	3	3
48	F	2.8						25.9018						0.7	0.75	2.5	0.5		2	3	2
49	F	3.0						16.7769						2.2	1	2	0.5		3	4	4
50	F	3.0						19.7951						0.7	3.5	1.5	0.166667		3	4	3
51	F	1.7						9.16154						0	0	3	0		2	4	4
52	M	0.5						11.3261						0	1	1.5	0		2	4	4
53	F	1.5						11.6029						0	0	1.5	0		0	3	4
54	F	0.8						62.2279						0.4	1	0.75	0.166667		2	2	3
55	F	1.7						13.5						0.8	3.75	1.75	0.5		2	3	4
56	M	4.3						4.42623						0.2	1	2	0		3	4	4
57	F	0.7						8.08594						1	1.5	1.25	0.5		4	4	4
58	M	0.7						9.18103						1.2	1	1.75	0		4	4	4
59	M	5.2						48.541						0.1	0.5	0.25	0		4	4	4
